# Supplementary material for: Reactive Molecular Dynamics Simulations of Polystyrene Pyrolysis
Source: Int J Mol Sci. 2023 Nov 16;24(22):16403. doi: 10.3390/ijms242216403 (PMC10671678; doi:10.3390/ijms242216403)
Supplement: Supplementary file 1 [file ijms-24-16403-s001.zip]

Archive with 1 entries (1 files):
- ijms-2678689-supplementary.pdf
